# Supplementary material for: Palliative Care and End-of-Life Issues in Patients with Brain Cancer Admitted to ICU
Source: Medicina (Kaunas). 2023 Feb 1;59(2):288. doi: 10.3390/medicina59020288 (PMC9962237; doi:10.3390/medicina59020288)
Supplement: Supplementary file 1 [file medicina-59-00288-s001.zip]

Archive with 1 entries (1 files):
- medicina-2145940-supplementary.pdf
